# Supplementary material for: Identification of Leukocyte Surface P2X7 as a Biomarker Associated with Alzheimer’s Disease
Source: Int J Mol Sci. 2022 Jul 17;23(14):7867. doi: 10.3390/ijms23147867 (PMC9322488; doi:10.3390/ijms23147867)
Supplement: Supplementary file 1 [file ijms-23-07867-s001.zip]

Archive with 1 entries (1 files):
- ijms-1799323-supplementary.pdf
